# Supplementary material for: Effect of Fermentation Parameters on Natto and Its Thrombolytic Property
Source: Foods. 2021 Oct 22;10(11):2547. doi: 10.3390/foods10112547 (PMC8620952; doi:10.3390/foods10112547)
Supplement: Supplementary file 1 [file foods-10-02547-s001.zip]

Archive with 1 entries (1 files):
- foods-1401994-supplementary.pdf
